# Supplementary material for: Multilocus Sequence Typing and Further Genetic Characterization of the Enigmatic Pathogen, Staphylococcus hominis
Source: PLoS One. 2013 Jun 11;8(6):e66496. doi: 10.1371/journal.pone.0066496 (PMC3679023; doi:10.1371/journal.pone.0066496)
Supplement: Table S1 — Characteristics of study isolates. (XLS) [file pone.0066496.s004.xls]

## Sheet: Sheet1
DAR No.	Subspecies	ST	arc	glp	gtr	pta	tpi	tuf	Hemolysis	D-mannitol fermentation	N-acetyl-D-glucosamine fermentation	D-trehalose fermentation	Novobiocin	gyrB (G431T) mutation	Oxacillin	mecA	mecA complex	ccrAB complex	SCCmec	ccrC	Contributor	Geography	YearIsol	TissueIsol
1032	hominis	1	6	5	7	6	6	3	-	-	+	+	26-S	G	10-R	+	A	ccr2	II	-	D.A. Robinson	USA, NY	2007	blood
1034	novobiosepticus	2	1	1	7	1	1	1	-	-	-	-	14-R	T	0-R	+	A	ccr3&4	NT	+	D.A. Robinson	USA, NY	2006	blood
1092	hominis	1	6	5	7	6	6	3	-	-	+	+	28-S	G	0-R	+	A	ccr1	NT	+	D.A. Robinson	USA, NY	2007	blood
1093	novobiosepticus	2	1	1	7	1	1	1	-	-	-	-	13-R	T	0-R	+	A	ccr3&4	NT	+	D.A. Robinson	USA, NY	2007	blood
1102	novobiosepticus	2	1	1	7	1	1	1	-	-	-	-	0-R	T	0-R	+	A	ccr3&4	NT	+	D.A. Robinson	USA, NY	2007	blood
1147	hominis	9	2	2	6	1	6	3	-	-	+	-	27-S	G	12-R	+	A	ccr4	VIII	+	D.A. Robinson	USA, NY	2007	blood
1262	hominis	3	8	2	1	3	2	4	-	+	+	+	18-S	G	22-S	-	-	ccr1	NT	-	D.A. Robinson	USA, NY	2007	blood
1263	hominis	1	6	5	7	6	6	3	-	+	+	+	25-S	G	0-R	+	A	ccr1	NT	-	D.A. Robinson	USA, NY	2007	blood
1286	hominis	10	3	5	1	4	5	3	-	+	+	+	21-S	G	(10-R)	-	-	ccr4	NT	-	D.A. Robinson	USA, NY	2007	blood
1316	novobiosepticus	2	1	1	7	1	1	1	-	-	-	-	12-R	T	0-R	+	A	ccr3&4	NT	+	D.A. Robinson	USA, NY	2007	blood
1362	hominis	11	2	3	3	4	7	3	-	-	-	+	26-S	G	10-R	+	A	ccr1	NT	-	D.A. Robinson	USA, NY	2007	blood
1484	hominis	4	5	1	1	4	3	3	-	+	-	-	30-S	G	23-S	-	-	ccr4	NT	-	D.A. Robinson	USA, NY	2007	wound
1508	novobiosepticus	2	1	1	7	1	1	1	-	-	-	-	12-R	T	0-R	+	A	ccr3	III	-	D.A. Robinson	USA, NY	2007	blood
1511	hominis	1	6	5	7	6	6	3	-	-	+	+	27-S	G	0-R	+	A	ccr1	NT	-	D.A. Robinson	USA, NY	2007	blood
1666	hominis	5	9	4	2	2	4	2	-	-	+	+	24-S	G	27-S	-	-	ccr1&4	NT	+	D.A. Robinson	USA, NY	2007	blood
1680	hominis	6	7	2	3	4	5	3	-	-	-	+	25-S	G	26-S	-	-	-	NT	+	D.A. Robinson	USA, NY	2007	blood
1684	novobiosepticus	2	1	1	7	1	1	1	-	-	-	-	0-R	T	0-R	+	A	ccr3&4	NT	+	D.A. Robinson	USA, NY	2007	blood
1689	hominis	1	6	5	7	6	6	3	-	+	+	+	30-S	G	0-R	+	A	-	NT	-	D.A. Robinson	USA, NY	2007	blood
1803	novobiosepticus	2	1	1	7	1	1	1	-	-	-	-	0-R	T	0-R	+	A	ccr3&4	NT	+	D.A. Robinson	USA, NY	2007	blood
1806	hominis	1	6	5	7	6	6	3	-	+	+	+	27-S	G	0-R	+	A	-	NT	-	D.A. Robinson	USA, NY	2007	blood
1829	hominis	1	6	5	7	6	6	3	-	+	+	+	30-S	G	0-R	+	A	ccr1	NT	-	D.A. Robinson	USA, NY	2007	blood
1864	novobiosepticus	2	1	1	7	1	1	1	-	-	-	-	12-R	T	0-R	+	A	ccr3&4	NT	-	D.A. Robinson	USA, NY	2007	blood
1867	hominis	7	5	5	5	1	5	3	-	-	-	+	26-S	G	24-S	-	-	-	NT	-	D.A. Robinson	USA, NY	2007	blood
1881	novobiosepticus	2	1	1	7	1	1	1	-	-	-	-	0-R	T	0-R	+	A	ccr3&4	NT	+	D.A. Robinson	USA, NY	2007	blood
1894	hominis	12	6	5	4	1	6	3	-	-	+	+	26-S	G	0-R	+	A	ccr1	NT	-	D.A. Robinson	USA, NY	2007	blood
1919	hominis	8	2	5	7	1	6	3	-	+	+	+	0-R	T	0-R	+	A	ccr1	NT	-	D.A. Robinson	USA, NY	2007	blood
1920	novobiosepticus	2	1	1	7	1	1	1	-	-	-	-	13-R	T	0-R	+	A	ccr3&4	NT	+	D.A. Robinson	USA, NY	2007	blood
1932	hominis	13	1	5	7	1	6	3	-	-	-	-	23-S	G	0-R	+	A	ccr1&4	NT	+	D.A. Robinson	USA, NY	2007	blood
1948	novobiosepticus	2	1	1	7	1	1	1	-	-	-	-	8-R	T	0-R	+	A	ccr3&4	NT	+	D.A. Robinson	USA, NY	2007	blood
1949	hominis	18	6	5	7	1	6	3	-	-	+	+	28-S	G	0-R	+	A	ccr1	NT	+	D.A. Robinson	USA, NY	2007	blood
1958	hominis	14	6	1	7	1	6	3	-	-	+	-	26-S	G	13-R	+	A	-	NT	-	D.A. Robinson	USA, NY	2007	blood
1973	hominis	15	7	2	1	3	8	5	-	-	-	+	27-S	G	22-S	-	-	-	NT	-	D.A. Robinson	USA, NY	2007	blood
1977	hominis	14	6	1	7	1	6	3	-	-	+	-	18-S	G	10-R	+	A	ccr4	VIII	-	D.A. Robinson	USA, NY	2007	blood
1986	novobiosepticus	2	1	1	7	1	1	1	-	-	-	-	14-R	T	0-R	+	A	ccr3&4	NT	+	D.A. Robinson	USA, NY	2007	blood
2030	hominis	1	6	5	7	6	6	3	-	-	+	+	31-S	G	0-R	+	A	-	NT	+	D.A. Robinson	USA, NY	2007	blood
2050	hominis	19	2	3	7	1	6	3	-	-	-	+	20-S	G	0-R	+	A	-	NT	-	D.A. Robinson	USA, NY	2007	blood
2051	hominis	1	6	5	7	6	6	3	-	-	+	+	18-S	G	0-R	+	A	ccr2	II	+	D.A. Robinson	USA, NY	2007	blood
2076	novobiosepticus	2	1	1	7	1	1	1	-	-	-	-	14-R	T	0-R	+	A	ccr3&4	NT	+	D.A. Robinson	USA, NY	2007	blood
3025	hominis	1	6	5	7	6	6	3	-	-	+	+	26-S	G	0-R	+	A	-	NT	-	D.A. Robinson	USA, NY	2009	?
3072	hominis	1	6	5	7	6	6	3	-	-	+	+	24-S	G	0-R	+	A	-	NT	-	D.A. Robinson	USA, NY	2009	?
3114	hominis	17	4	2	7	5	6	3	-	-	+	+	28-S	G	23-S	-	-	-	NT	+	D.A. Robinson	USA, NY	2009	?
3293	hominis	20	6	3	7	1	6	3	-	-	+	+	28-S	G	24-S	-	-	ccr1	NT	+	B. Gray	USA, IL	2009	blood
3294	hominis	1	6	5	7	6	6	3	-	-	+	+	32-S	G	0-R	+	A	ccr1	NT	-	B. Gray	USA, IL	2009	blood
3300	hominis	25	7	2	8	3	8	4	-	-	±	+	27-S	G	25-S	-	-	-	NT	-	B. Gray	USA, IL	2009	blood
3301	hominis	21	2	2	1	1	6	3	-	-	-	-	25-S	G	23-S	-	-	-	NT	-	B. Gray	USA, IL	2009	blood
3303	hominis	27	13	5	1	1	6	3	-	-	+	+	30-S	G	21-S	-	-	-	NT	+	B. Gray	USA, IL	2008	blood
3305	hominis	1	6	5	7	6	6	3	-	-	+	+	28-S	G	0-R	+	B	ccr1	I	-	B. Gray	USA, IL	2008	blood
3308	hominis	1	6	5	7	6	6	3	-	-	+	+	27-S	G	0-R	+	A	ccr1	NT	-	B. Gray	USA, IL	2007	blood
3311	hominis	1	6	5	7	6	6	3	-	-	+	+	26-S	G	0-R	+	A	ccr1	NT	-	B. Gray	USA, IL	2007	blood
3312	hominis	1	6	5	7	6	6	3	-	-	+	+	33-S	G	17-R	+	A	ccr1	NT	-	B. Gray	USA, IL	2009	blood
3314	hominis	9	2	2	6	1	6	3	-	-	+	-	32-S	G	(24-S)	+	A	ccr4	VIII	+	B. Gray	USA, IL	2009	blood
3318	hominis	1	6	5	7	6	6	3	-	-	+	+	30-S	G	0-R	+	A	ccr1	NT	-	B. Gray	USA, IL	2009	blood
3355	hominis	13	1	5	7	1	6	3	-	-	-	-	18-S	G	19-S	-	-	-	NT	+	P. d'Azevedo	Brazil	2006	blood
3356	novobiosepticus	2	1	1	7	1	1	1	-	-	-	-	0-R	T	0-R	+	A	ccr3&4	NT	+	P. d'Azevedo	Brazil	2006	blood
3357	novobiosepticus	2	1	1	7	1	1	1	-	-	-	-	0-R	T	0-R	+	A	ccr3&4	NT	+	P. d'Azevedo	Brazil	2006	blood
3358	novobiosepticus	2	1	1	7	1	1	1	-	-	-	-	0-R	T	0-R	+	A	ccr3&4	NT	+	P. d'Azevedo	Brazil	2006	blood
3359	novobiosepticus	2	1	1	7	1	1	1	-	-	-	-	0-R	T	0-R	+	A	ccr3&4	NT	+	P. d'Azevedo	Brazil	2006	blood
3362	novobiosepticus	16	10	2	7	1	6	3	-	-	-	-	0-R	T	0-R	+	A	ccr1&4	NT	-	F. Chaves	Spain	2002/2003	blood
3363	novobiosepticus	16	10	2	7	1	6	3	-	-	-	-	0-R	T	0-R	+	A	ccr1&4	NT	-	F. Chaves	Spain	2002/2003	blood
3364	novobiosepticus	16	10	2	7	1	6	3	-	-	-	-	0-R	T	0-R	+	A	ccr1&4	NT	-	F. Chaves	Spain	2002/2003	blood
3365	novobiosepticus	16	10	2	7	1	6	3	-	-	-	-	0-R	T	0-R	+	A	ccr1&4	NT	-	F. Chaves	Spain	2002/2003	blood
3366	novobiosepticus	16	10	2	7	1	6	3	-	-	-	-	0-R	T	0-R	+	A	ccr1&4	NT	-	F. Chaves	Spain	2002/2003	blood
3367	novobiosepticus	16	10	2	7	1	6	3	-	-	-	-	0-R	T	0-R	+	A	ccr1&4	NT	-	F. Chaves	Spain	2002/2003	blood
3368	novobiosepticus	16	10	2	7	1	6	3	-	-	-	-	0-R	T	0-R	+	A	ccr1&4	NT	+	F. Chaves	Spain	2002/2003	blood
3369	novobiosepticus	16	10	2	7	1	6	3	-	-	-	-	0-R	T	0-R	+	A	ccr1&4	NT	+	F. Chaves	Spain	2002/2003	blood
3370	novobiosepticus	16	10	2	7	1	6	3	-	-	-	-	0-R	T	0-R	+	A	ccr1&4	NT	+	F. Chaves	Spain	2002/2003	blood
3371	novobiosepticus	16	10	2	7	1	6	3	-	-	-	-	0-R	T	0-R	+	A	ccr1&4	NT	+	F. Chaves	Spain	2002/2003	blood
3372	novobiosepticus	16	10	2	7	1	6	3	-	-	-	-	0-R	T	0-R	+	A	ccr1&4	NT	+	F. Chaves	Spain	2002/2003	blood
3373	novobiosepticus	16	10	2	7	1	6	3	-	-	-	-	0-R	T	0-R	+	A	ccr1&4	NT	+	F. Chaves	Spain	2002/2003	blood
3374	novobiosepticus	16	10	2	7	1	6	3	-	-	-	-	0-R	T	0-R	+	A	ccr1&4	NT	+	F. Chaves	Spain	2002/2003	blood
3375	novobiosepticus	16	10	2	7	1	6	3	-	-	-	-	0-R	T	0-R	+	A	ccr1&4	NT	+	F. Chaves	Spain	2002/2003	blood
3376	novobiosepticus	16	10	2	7	1	6	3	-	-	-	-	0-R	T	0-R	+	A	ccr1&4	NT	+	F. Chaves	Spain	2002/2003	blood
3377	novobiosepticus	2	1	1	7	1	1	1	-	-	-	-	0-R	T	0-R	+	A	ccr3&4	NT	+	F. Chaves	Spain	2002/2003	blood
3378	novobiosepticus	23	1	5	7	6	6	3	-	-	-	-	13-R	T	0-R	+	A	ccr3&4	NT	+	F. Chaves	Spain	2002/2003	blood
3383	hominis	26	12	8	1	3	8	4	-	-	+	+	27-S	G	24-S	-	-	ccr1	NT	+	ATCCtypestrain	USA, NC	1971	skin
3384	novobiosepticus	2	1	1	7	1	1	1	-	-	-	-	13-R	T	0-R	+	A	ccr3&4	NT	+	ATCCtypestrain	USA, NJ	1992/1993	blood
3634	hominis	22	2	3	3	1	7	3	-	-	-	+	21-S	G	9-R	+	B	ccr1	I	-	B. Gray	USA, IL	2007	blood
3635	hominis	28	8	2	10	7	8	4	-	-	+	+	22-S	G	26-S	-	-	-	NT	-	B. Gray	USA, IL	2007	blood
3636	hominis	1	6	5	7	6	6	3	-	-	+	+	21-S	G	0-R	+	A	ccr1	NT	-	B. Gray	USA, IL	2008	blood
3637	hominis	27	13	5	1	1	6	3	-	-	+	+	23-S	G	21-S	-	-	-	NT	-	B. Gray	USA, IL	2008	blood
3638	hominis	18	6	5	7	1	6	3	-	-	+	+	19-S	G	0-R	+	A	ccr1	NT	-	B. Gray	USA, IL	2007	blood
3639	hominis	29	2	2	7	1	6	3	-	-	+	+	20-S	G	21-S	-	-	-	NT	+	B. Gray	USA, IL	2008	blood
3640	hominis	30	14	6	11	10	10	1	-	-	+	+	19-S	G	25-S	-	-	-	NT	+	B. Gray	USA, IL	2008	blood
3641	hominis	1	6	5	7	6	6	3	-	-	-	+	26-S	G	0-R	+	A	ccr1	NT	-	B. Gray	USA, IL	2008	blood
3642	hominis	1	6	5	7	6	6	3	-	-	+	+	22-S	G	0-R	+	A	-	NT	-	B. Gray	USA, IL	2009	blood
3643	hominis	20	6	3	7	1	6	3	-	-	+	+	20-S	G	26-S	-	-	ccr4	NT	+	B. Gray	USA, IL	2009	wound
3644	hominis	31	7	9	1	3	8	4	-	+	+	+	23-S	G	26-S	-	-	-	NT	+	B. Gray	USA, IL	2010	urine
3645	hominis	1	6	5	7	6	6	3	-	-	-	+	24-S	G	0-R	+	A	ccr1	NT	-	B. Gray	USA, IL	2009	blood
3646	hominis	32	15	2	1	9	2	4	-	-	+	+	24-S	G	32-S	-	-	ccr1	NT	+	B. Gray	USA, IL	2009	trach asp
3647	hominis	24	11	7	9	8	9	4	-	-	+	+	20-S	G	21-S	-	-	-	NT	-	B. Gray	USA, IL	2010	blood
3648	hominis	9	2	2	6	1	6	3	-	-	+	-	24-S	G	0-R	+	B	ccr2	IV	+	B. Gray	USA, IL	2010	blood
4385	hominis	1	6	5	7	6	6	3	-	-	+	+	25-S	G	0-R	+	A	ccr1	NT	-	D. Sullivan	USA, MS	2011	?
4386	novobiosepticus	2	1	1	7	1	1	1	-	-	-	-	12-R	T	0-R	+	A	ccr3&4	NT	+	H. de Lencastre	Argentina	1997	wound
4388	novobiosepticus	2	1	1	7	1	1	1	-	-	-	-	12-R	T	0-R	+	A	ccr3&4	NT	+	H. de Lencastre	Colombia	1997	respiratory exudate
4391	hominis	33	7	5	7	1	6	3	-	+	-	+	28-S	G	0-R	+	A	ccr3&4	NT	-	H. de Lencastre	Italy	1997	blood
4392	hominis	34	2	5	3	1	6	3	-	-	+	+	25-S	G	0-R	+	A	ccr2&4	NT	-	H. de Lencastre	Japan	1997	wound
4393	hominis	1	6	5	7	6	6	3	-	-	+	+	20-S	G	0-R	+	A	-	NT	-	H. de Lencastre	Mexico	1997	blood
4394	hominis	35	6	3	7	1	6	1	-	-	+	-	20-S	G	9-R	+	A	ccr4	VIII	-	H. de Lencastre	Mexico	1997	blood
4398	hominis	1	6	5	7	6	6	3	-	-	+	+	20-S	G	9-R	+	A	ccr1	NT	-	H. de Lencastre	Mexico	1998	blood
4399	hominis	36	1	3	7	1	3	3	-	-	+	+	25-S	G	11-R	+	A	-	NT	-	H. de Lencastre	Portugal	2010	blood
4400	hominis	1	6	5	7	6	6	3	-	+	±	+	22-S	G	0-R	+	A	ccr1	NT	-	H. de Lencastre	Portugal	2010	blood
4401	hominis	37	8	8	12	8	3	4	-	+	-	+	24-S	G	17-R	+	B	ccr4	VI	-	H. de Lencastre	Tunisia	2002	blood
4402	hominis	18	6	5	7	1	6	3	-	+	+	+	30-S	G	0-R	+	A	ccr1	NT	-	H. de Lencastre	Tunisia	2002	incision side catheter
4403	hominis	18	6	5	7	1	6	3	-	+	+	+	25-S	G	0-R	+	A	-	NT	-	H. de Lencastre	Tunisia	2002	incision side catheter
4404	hominis	1	6	5	7	6	6	3	-	+	+	+	25-S	G	0-R	+	A	ccr1&4	NT	-	H. de Lencastre	Tunisia	2003	pus
4405	hominis	38	7	5	13	6	6	3	-	-	+	+	28-S	G	25-S	-	-	ccr4	NT	-	H. de Lencastre	Tunisia	2003	blood
4407	hominis	39	8	2	14	11	8	4	-	+	+	+	20-S	G	26-S	-	-	-	NT	+	H. de Lencastre	Tunisia	2004	blood
4408	hominis	40	16	2	7	1	6	3	-	-	+	+	20-S	G	25-S	-	-	-	NT	-	H. de Lencastre	Tunisia	2004	parenteral feeding
