# Supplementary material for: Multilocus Sequence Typing and Further Genetic Characterization of the Enigmatic Pathogen, Staphylococcus hominis
Source: PLoS One. 2013 Jun 11;8(6):e66496. doi: 10.1371/journal.pone.0066496 (PMC3679023; doi:10.1371/journal.pone.0066496)
Supplement: Table S3 — Results for Luminex SNP typing of gyrB . (XLS) [file pone.0066496.s006.xls]

## Sheet: Sheet1
DAR No.	Net MFI		Allelic proportions		Full-length gyrB sequence
	M	W	M	W
DAR1032	86	3731	0.0225308	0.977469	0
DAR1034	1925	106	0.947809	0.052191	0
DAR1092	70	3203.5	0.0213838	0.978616	0
DAR1093	1960	167	0.921486	0.0785143	0
DAR1102	1962.5	218	0.900023	0.0999771	0
DAR1147	112	3511	0.0309136	0.969086	0
DAR1262	34	3056	0.0110032	0.988997	0
DAR1263	-109	2532	-0.0449856	1.04499	1
DAR1286	-86	2557	-0.0348037	1.0348	1
DAR1316	2012	328.5	0.859645	0.140355	0
DAR1362	-39	4315	-0.00912067	1.00912	0
DAR1484	-27	4168.5	-0.00651938	1.00652	0
DAR1508	1868	39	0.979549	0.020451	0
DAR1511	-15	3679	-0.00409389	1.00409	0
DAR1666	-79.5	349	-0.294991	1.29499	0
DAR1680	-5.5	3576	-0.0015404	1.00154	0
DAR1684	1355	-32.5	1.02457	-0.0245747	1
DAR1689	129	3001	0.0412141	0.958786	0
DAR1803	1855	63	0.967153	0.0328467	0
DAR1806	78	2934	0.0258964	0.974104	0
DAR1829	205	2801	0.0681969	0.931803	0
DAR1864	1606	115.5	0.932907	0.0670927	0
DAR1867	121	2440	0.0472472	0.952753	0
DAR1881	1599	93	0.945035	0.0549645	0
DAR1894	155.5	3088.5	0.0479346	0.952065	0
DAR1919	1362.5	-17.5	1.01301	-0.0130112	1
DAR1920	1644	259	0.863899	0.136101	0
DAR1932	-108	2447.5	-0.0461637	1.04616	1
DAR1948	1530	228	0.870307	0.129693	0
DAR1949	205	3717.5	0.0522626	0.947737	0
DAR1958	106	3015.5	0.033958	0.966042	0
DAR1973	83.5	2774	0.0292213	0.970779	0
DAR1977	78	2856	0.0265849	0.973415	0
DAR1986	1415.5	121	0.92125	0.0787504	0
DAR2030	-73	2677.5	-0.0280284	1.02803	1
DAR2050	68.5	2957.5	0.0226371	0.977363	0
DAR2051	114	2799	0.0391349	0.960865	0
DAR2076	1787	220	0.890384	0.109616	0
DAR3025	176.5	3622	0.0464657	0.953534	0
DAR3072	130	2640	0.0469314	0.953069	0
DAR3114	-73	2437	-0.0308799	1.03088	1
DAR3293	109	3127	0.0336836	0.966316	0
DAR3294	55.5	2677.5	0.0203074	0.979693	0
DAR3300	76.5	2807.5	0.0265257	0.973474	0
DAR3301	74.5	2745	0.0264231	0.973577	0
DAR3303	46	3102.5	0.0146101	0.98539	0
DAR3305	16.5	2637	0.0062182	0.993782	0
DAR3308	87.5	2649	0.0319752	0.968025	0
DAR3311	67	2787	0.0234758	0.976524	0
DAR3312	-32	3827	-0.00843215	1.00843	0
DAR3314	110	2925.5	0.0362379	0.963762	0
DAR3318	60.5	2778.5	0.0213103	0.97869	0
DAR3355	196	3539	0.0524766	0.947523	0
DAR3356	1841	-108.5	1.06263	-0.0626263	0
DAR3357	1714	97	0.946438	0.0535616	0
DAR3358	1531	66.5	0.958372	0.0416275	1
DAR3359	1603.5	89	0.947415	0.0525849	0
DAR3362	1745	206	0.894413	0.105587	0
DAR3363	1465	157	0.903206	0.0967941	0
DAR3364	1341	192	0.874755	0.125245	0
DAR3365	1817	139.5	0.928699	0.0713008	0
DAR3366	1493.5	181	0.891908	0.108092	0
DAR3367	1843	130.5	0.933874	0.0661262	0
DAR3368	1601	125	0.927578	0.0724218	0
DAR3369	2135	18	0.99164	0.00836043	0
DAR3370	2097.5	105	0.952327	0.0476731	0
DAR3371	1834.5	-119	1.06937	-0.0693675	0
DAR3372	1950.5	-101	1.05461	-0.0546094	0
DAR3373	1632.5	37	0.977838	0.0221623	0
DAR3374	1581.5	82.5	0.950421	0.0495793	1
DAR3375	1541.5	35.5	0.977489	0.0225111	0
DAR3376	1881	73	0.962641	0.0373593	0
DAR3377	1508	25	0.983692	0.0163079	1
DAR3378	1949.5	81	0.960108	0.0398917	0
DAR3383	-46	2790.5	-0.0167608	1.01676	1
DAR3384	1534	24.5	0.98428	0.0157202	1
DAR3634	116.5	3767	0.0299987	0.970001	0
DAR3635	-46.5	3741	-0.0125863	1.01259	0
DAR3636	-12	3636	-0.00331126	1.00331	0
DAR3637	-51	2369	-0.0220017	1.022	0
DAR3638	32	3674.5	0.00863348	0.991367	0
DAR3639	-41.5	3070.5	-0.0137009	1.0137	0
DAR3640	22.5	3500.5	0.0063866	0.993613	0
DAR3641	66.5	3442	0.018954	0.981046	0
DAR3642	284	3267.5	0.0799662	0.920034	0
DAR3643	-59	3441.5	-0.0174427	1.01744	0
DAR3644	119	3267	0.0351447	0.964855	0
DAR3645	12	4264.5	0.00280603	0.997194	0
DAR3646	30	3746	0.00794492	0.992055	0
DAR3647	60	3406	0.017311	0.982689	0
DAR3648	-27	3512	-0.00774749	1.00775	0
DAR4385	59.5	2753.5	0.0211518	0.978848	0
DAR4386	1523	-158.5	1.11616	-0.11616	0
DAR4388	1710	-171	1.11111	-0.111111	0
DAR4391	-56	1638.5	-0.035387	1.03539	0
DAR4392	129	1228	0.0950626	0.904937	0
DAR4393	130	788	0.141612	0.858388	0
DAR4394	165	2304	0.0668287	0.933171	0
DAR4398	166	2565	0.0607836	0.939216	0
DAR4399	-51.5	1544.5	-0.0344943	1.03449	0
DAR4400	185	2914	0.0596967	0.940303	0
DAR4401	198.5	3303	0.05669	0.94331	0
DAR4402	213	2498	0.0785688	0.921431	0
DAR4403	181	2590	0.0653194	0.934681	0
DAR4404	218	2264	0.0878324	0.912168	0
DAR4405	221	2579	0.0789286	0.921071	0
DAR4407	226	2928	0.071655	0.928345	0
DAR4408	215	2647	0.0751223	0.924878	0
M = Mutant allele (T431, novobiocin-resistant)
W = Wild-type allele (G431, novobiocin-sensitive)
